# Supplementary material for: Tinnitus, Suicide, and Suicidal Ideation: A Scoping Review of Primary Research
Source: Brain Sci. 2023 Oct 23;13(10):1496. doi: 10.3390/brainsci13101496 (PMC10605905; doi:10.3390/brainsci13101496)
Supplement: Supplementary file 1 [file brainsci-13-01496-s001.zip]

Archive with 1 entries (1 files):
- brainsci-2616969-supplementary.pdf
